# Supplementary material for: LOC100996425 acts as a promoter in prostate cancer by mediating hepatocyte nuclear factor 4A and the AMPK/mTOR pathway
Source: J Cell Mol Med. 2021 Jul 26;25(17):8174–86. doi: 10.1111/jcmm.16657 (PMC8419185; doi:10.1111/jcmm.16657)
Supplement: Supplementary file 4 — Table S3 [file JCMM-25-8174-s002.xlsx]

## Sheet: control group
NO	A	B	△(A-B)	△△(A-B)	2^△(Ct(A-B))
1	23.7107	17.164	6.54672	0	1
2	22.7449	16.4467	6.29819	-0.248535	1.188
3	23.8617	17.1453	6.71647	0.169745	0.889
4	22.1362	16.1954	5.94075	-0.605968	1.522
5	23.9342	17.4231	6.5111	-0.0356239	1.025
6	23.9866	17.275	6.7116	0.164884	0.892
7	22.5593	16.3345	6.22479	-0.321928	1.25
8	24.1504	16.9302	7.22018	0.673463	0.627
9	22.8827	16.6193	6.26339	-0.283329	1.217
10	23.3337	17.0023	6.33135	-0.215368	1.161
11	23.0564	16.8269	6.22942	-0.317304	1.246
12	23.8665	17.6771	6.18945	-0.35727	1.281
13	23.3074	16.9113	6.39616	-0.15056	1.11
14	24.308	17.5319	6.7761	0.229382	0.853
15	23.1288	16.7711	6.35769	-0.189034	1.14
16	23.9966	17.4953	6.50128	-0.045443	1.032
17	23.6494	17.4246	6.22479	-0.321928	1.25
18	23.616	17.2571	6.35895	-0.187768	1.139
19	23.5991	16.6258	6.97335	0.426625	0.744
20	23.8402	17.2964	6.54384	-0.00288251	1.002
21	22.6955	16.8224	5.87316	-0.673556	1.595
22	22.7104	16.4049	6.30549	-0.24123	1.182
23	23.7508	17.3572	6.39356	-0.153157	1.112
24	23.7565	16.9548	6.8017	0.254978	0.838
25	24.0705	17.3956	6.67488	0.128156	0.915
26	23.493	16.8784	6.61466	0.0679388	0.954
27	23.2849	16.4199	6.86505	0.318326	0.802
28	22.905	16.1407	6.76431	0.217591	0.86
29	23.3458	17.0145	6.33135	-0.215368	1.161
30	23.9269	17.7408	6.18608	-0.360645	1.284
31	23.104	16.8919	6.21215	-0.334568	1.261
32	22.7697	16.6602	6.10949	-0.437228	1.354
33	23.1855	17.0273	6.15826	-0.388465	1.309
34	22.897	16.5632	6.33384	-0.212881	1.159
35	23.6897	17.4672	6.22249	-0.324235	1.252
36	23.7046	17.0748	6.62986	0.0831412	0.944
37	24.1404	17.5166	6.62376	0.077041	0.948
38	23.5015	16.9988	6.50268	-0.0440443	1.031
39	23.586	16.9983	6.58769	0.0409718	0.972
40	23.3271	16.5271	6.79998	0.253257	0.839
41	23.243	16.6177	6.62528	0.0785637	0.947
42	23.0145	16.8023	6.21215	-0.334568	1.261
43	23.2789	16.7336	6.54528	-0.00144197	1.001
44	22.9903	17.1704	5.81989	-0.726831	1.655
45	24.2085	17.4068	6.8017	0.254978	0.838
46	23.8772	17.1574	6.71971	0.172994	0.887
47	22.6174	16.4448	6.17265	-0.374066	1.296
48	23.1967	16.6955	6.50128	-0.045443	1.032
49	22.9887	16.7182	6.27052	-0.276199	1.211
50	24.2309	17.5544	6.67645	0.129734	0.914
51	23.7772	17.2057	6.57146	0.0247367	0.983
52	23.6218	16.9888	6.63292	0.086201	0.942
53	22.9492	16.7416	6.20758	-0.339137	1.265
54	22.2494	16.1054	6.144	-0.402722	1.322
55	23.0874	16.657	6.43036	-0.116365	1.084
56	22.8108	16.7066	6.10418	-0.442545	1.359
57	22.5164	16.3984	6.11804	-0.428678	1.346
58	23.2839	16.9401	6.34383	-0.202888	1.151
59	24.2095	17.5219	6.68755	0.140826	0.907
60	23.7314	17.5066	6.22479	-0.321928	1.25
61	23.4336	17.1244	6.30916	-0.237564	1.179
62	23.8251	17.1295	6.69552	0.148801	0.902
63	23.7346	17.2801	6.45451	-0.0922074	1.066
64	23.5933	16.8914	6.70193	0.155213	0.898
65	23.9345	17.4988	6.43569	-0.111031	1.08
66	23.3896	16.9201	6.46948	-0.077243	1.055
67	24.7769	16.9082	7.86865	1.32193	0.4
68	23.9046	17.342	6.56268	0.0159576	0.989
69	23.8001	17.4207	6.37936	-0.167358	1.123
70	23.962	16.8841	7.07788	0.531156	0.692
71	23.1837	16.5781	6.60561	0.0588937	0.96
72	22.5341	16.3481	6.18608	-0.360645	1.284
73	23.0969	16.566	6.53094	-0.015783	1.011
74	22.6683	16.6234	6.0449	-0.501821	1.416
75	22.8465	16.0905	6.75595	0.209228	0.865
76	23.6386	16.569	7.06956	0.522841	0.696
77	22.9284	16.7844	6.144	-0.402722	1.322
78	23.2638	16.8702	6.39356	-0.153157	1.112
79	23.1412	16.9461	6.19509	-0.351628	1.276
80	23.3429	16.7758	6.56706	0.0203404	0.986
81	23.6972	17.5422	6.15495	-0.391768	1.312
82	24.4612	17.7431	6.71809	0.171368	0.888
83	23.4535	17.2379	6.21559	-0.331132	1.258
84	23.8613	16.9356	6.92567	0.378944	0.769
85	24.2367	17.8496	6.38709	-0.159629	1.117
86	24.2543	17.8372	6.41711	-0.129613	1.094
87	24.0587	17.7459	6.31283	-0.233888	1.176
88	23.1772	16.9877	6.18945	-0.35727	1.281
89	22.6825	16.5825	6.09994	-0.446786	1.363
90	24.0035	17.2542	6.74929	0.202572	0.869
91	23.7493	17.3519	6.39746	-0.149259	1.109
92	23.7926	17.4932	6.2994	-0.24732	1.187
93	23.2344	17.2746	5.95984	-0.586885	1.502
94	23.3784	16.9006	6.47771	-0.0690147	1.049
95	24.2294	17.5733	6.65608	0.109359	0.927
96	23.7477	17.2324	6.51533	-0.0313952	1.022
97	23.0338	16.9157	6.11804	-0.428678	1.346
98	24.3998	17.6067	6.79312	0.246395	0.843
99	23.6267	17.5571	6.06956	-0.477159	1.392
100	23.3699	17.1183	6.25159	-0.295135	1.227
101	24.0054	16.942	7.06336	0.516636	0.699
102	23.9347	17.2101	6.7246	0.177882	0.884
103	23.9486	17.3844	6.56414	0.0174171	0.988
104	23.5235	17.1859	6.33758	-0.209141	1.156
105	23.4388	17.4101	6.02869	-0.518031	1.432
106	22.9292	16.81	6.11911	-0.427606	1.345
107	23.7623	17.013	6.74929	0.202572	0.869
108	23.8316	17.0178	6.8138	0.26708	0.831
109	24.3659	17.713	6.65297	0.106249	0.929
110	24.8855	17.4551	7.43036	0.883635	0.542

## Sheet: PC group
NO	A	B	Control group	PC group△(A-B)	△△(A-B)	2^△(Ct(A-B))
1	23.2855	16.0971	6.54672	7.18832	0.641604	0.641
2	25.9512	17.0448	6.29819	8.90642	2.60823	0.164
3	25.0801	16.6267	6.71647	8.45343	1.73697	0.3
4	24.378	16.5104	5.94075	7.86762	1.92687	0.263
5	25.4886	17.4505	6.5111	8.03809	1.52699	0.347
6	28.4758	17.7526	6.7116	10.7232	4.01159	0.062
7	24.5163	16.4602	6.22479	8.05615	1.83136	0.281
8	25.576	17.1281	7.22018	8.44788	1.22769	0.427
9	26.0584	17.2215	6.26339	8.83686	2.57347	0.168
10	25.0981	17.1364	6.33135	7.96175	1.63039	0.323
11	26.4117	17.4926	6.22942	8.91908	2.68966	0.155
12	25.1274	17.0543	6.18945	8.07309	1.88364	0.271
13	24.8886	16.8485	6.39616	8.04002	1.64386	0.32
14	25.1952	16.5774	6.7761	8.61777	1.84166	0.279
15	24.5387	16.6746	6.35769	7.86404	1.50635	0.352
16	24.9259	17.3168	6.50128	7.60908	1.1078	0.464
17	26.1592	17.8994	6.22479	8.25984	2.03505	0.244
18	25.562	16.4467	6.35895	9.11528	2.75633	0.148
19	26.5501	17.5594	6.97335	8.99076	2.01742	0.247
20	25.2499	16.9497	6.54384	8.30017	1.75633	0.296
21	25.6484	17.1758	5.87316	8.47263	2.59946	0.165
22	24.5315	16.6396	6.30549	7.8919	1.58641	0.333
23	25.1409	17.1523	6.39356	7.98866	1.5951	0.331
24	25.5819	17.1981	6.8017	8.38378	1.58208	0.334
25	25.3965	17.2397	6.67488	8.15685	1.48197	0.358
26	24.3889	16.8583	6.61466	7.5306	0.915936	0.53
27	27.0485	17.0757	6.86505	9.97285	3.1078	0.116
28	25.3167	16.6365	6.76431	8.68025	1.91594	0.265
29	24.8586	16.6907	6.33135	8.16785	1.8365	0.28
30	24.5924	16.1548	6.18608	8.43761	2.25154	0.21
31	26.6594	17.3641	6.21215	9.29529	3.08314	0.118
32	25.5253	16.7262	6.10949	8.79915	2.68966	0.155
33	24.4875	17.2369	6.15826	7.2506	1.09234	0.469
34	26.5407	17.5539	6.33384	8.98674	2.6529	0.159
35	23.4533	16.4549	6.22249	6.99845	0.77596	0.584
36	25.6479	16.9889	6.62986	8.65901	2.02915	0.245
37	26.3344	17.4102	6.62376	8.92421	2.30045	0.203
38	24.8708	17.3092	6.50268	7.56157	1.05889	0.48
39	26.5557	17.8602	6.58769	8.6955	2.1078	0.232
40	25.3382	16.8392	6.79998	8.49898	1.699	0.308
41	25.0149	16.7945	6.62528	8.22038	1.5951	0.331
42	25.1455	17.2155	6.21215	7.93001	1.71786	0.304
43	25.6303	17.2639	6.54528	8.3664	1.82113	0.283
44	24.1477	17.2779	5.81989	6.86979	1.0499	0.483
45	26.728	16.9717	6.8017	9.75626	2.95456	0.129
46	24.8816	17.0067	6.71971	7.87493	1.15521	0.449
47	24.7214	16.9966	6.17265	7.72481	1.55216	0.341
48	25.7033	17.2249	6.50128	8.47838	1.9771	0.254
49	26.1826	17.5009	6.27052	8.68172	2.4112	0.188
50	27.1204	17.122	6.67645	9.99838	3.32193	0.1
51	28.098	17.2047	6.57146	10.8934	4.32193	0.05
52	25.2195	17.0131	6.63292	8.20639	1.57347	0.336
53	26.1535	17.0569	6.20758	9.09655	2.88897	0.135
54	24.831	17.2251	6.144	7.60596	1.46196	0.363
55	24.6793	16.701	6.43036	7.97829	1.54793	0.342
56	25.5904	17.3785	6.10418	8.21198	2.1078	0.232
57	25.1952	16.7334	6.11804	8.46177	2.34373	0.197
58	25.1198	17.3724	6.34383	7.74737	1.40354	0.378
59	25.9487	16.73	6.68755	9.2187	2.53116	0.173
60	24.0764	16.467	6.22479	7.60938	1.38458	0.383
61	24.6621	16.6493	6.30916	8.01285	1.70369	0.307
62	26.8316	17.2147	6.69552	9.61691	2.92139	0.132
63	26.4481	16.4707	6.45451	9.97735	3.52284	0.087
64	24.1886	16.0286	6.70193	8.15992	1.45799	0.364
65	25.9222	17.0364	6.43569	8.88577	2.45008	0.183
66	25.529	17.1544	6.46948	8.37457	1.90509	0.267
67	28.6507	17.1382	7.86865	11.5125	3.64386	0.08
68	26.4275	17.6804	6.56268	8.7471	2.18442	0.22
69	24.0784	16.8573	6.37936	7.22103	0.841663	0.558
70	26.6063	17.3176	7.07788	9.28877	2.2109	0.216
71	25.6555	16.4328	6.60561	9.22267	2.61706	0.163
72	26.7759	17.3655	6.18608	9.41039	3.22432	0.107
73	25.635	17.4511	6.53094	8.18384	1.6529	0.318
74	24.406	16.7919	6.0449	7.61408	1.56918	0.337
75	25.4724	17.0033	6.75595	8.46907	1.71312	0.305
76	26.7632	17.5027	7.06956	9.26056	2.191	0.219
77	24.7029	16.9014	6.144	7.80144	1.65745	0.317
78	24.7015	16.4082	6.39356	8.29326	1.8997	0.268
79	23.9881	16.6314	6.19509	7.35675	1.16165	0.447
80	27.0534	17.7397	6.56706	9.31368	2.74662	0.149
81	25.0178	16.5044	6.15495	8.51341	2.35845	0.195
82	25.5209	17.4628	6.71809	8.05816	1.34008	0.395
83	24.9944	16.6834	6.21559	8.31101	2.09542	0.234
84	25.3941	16.7362	6.92567	8.65783	1.73216	0.301
85	25.8002	17.1616	6.38709	8.63863	2.25154	0.21
86	25.938	17.413	6.41711	8.52491	2.1078	0.232
87	24.966	16.9162	6.31283	8.0498	1.73697	0.3
88	24.9696	16.7092	6.18945	8.26042	2.07097	0.238
89	26.3099	16.8292	6.09994	9.48076	3.38082	0.096
90	25.0668	16.2825	6.74929	8.78434	2.03505	0.244
91	25.0349	17.0467	6.39746	7.98821	1.59074	0.332
92	24.8417	17.036	6.2994	7.80575	1.50635	0.352
93	24.1241	17.0122	5.95984	7.11184	1.152	0.45
94	25.198	17.1639	6.47771	8.0341	1.55639	0.34
95	26.2284	17.6672	6.65608	8.56117	1.90509	0.267
96	25.0532	17.0397	6.51533	8.0135	1.49818	0.354
97	25.1677	17.3922	6.11804	7.77549	1.65745	0.317
98	25.8876	16.9488	6.79312	8.93872	2.14561	0.226
99	25.0998	17.152	6.06956	7.94788	1.87832	0.272
100	25.7361	17.6837	6.25159	8.05246	1.80088	0.287
101	25.8131	16.7952	7.06336	9.01791	1.95456	0.258
102	25.2803	17.2973	6.7246	7.98303	1.25843	0.418
103	25.1592	16.9467	6.56414	8.21251	1.64837	0.319
104	25.2038	16.9611	6.33758	8.24267	1.90509	0.267
105	24.3747	16.8721	6.02869	7.50262	1.47393	0.36
106	25.5732	17.0428	6.11911	8.53031	2.4112	0.188
107	25.3844	17.066	6.74929	8.31847	1.56918	0.337
108	25.9037	17.2116	6.8138	8.69212	1.87832	0.272
109	27.4	17.7586	6.65297	9.64147	2.9885	0.126
110	25.8202	16.5221	7.43036	9.29811	1.86775	0.274
